# Supplementary material for: Decline in Other Instrumental Activities of Daily Living as Indicators of Driving Risk in Older Adults at an Academic Memory Clinic
Source: Geriatrics (Basel). 2023 Jan 5;8(1):7. doi: 10.3390/geriatrics8010007 (PMC9844285; doi:10.3390/geriatrics8010007)
Supplement: Supplementary file 1 [file geriatrics-08-00007-s001.zip]

Archive with 1 entries (1 files):
- geriatrics-2112197-supplementary.pdf
